# Supplementary material for: Recruitment of UvrBC complexes to UV-induced damage in the absence of UvrA increases cell survival
Source: Nucleic Acids Res. 2017 Dec 12;46(3):1256–65. doi: 10.1093/nar/gkx1244 (PMC5814901; doi:10.1093/nar/gkx1244)
Supplement: Supplementary Data [file gkx1244_supp.zip]

Archive with 3 entries (3 files):
- nar-02453-d-2017-File007.docx
- nar-02453-d-2017-File008.avi
- nar-02453-d-2017-File009.avi
